# Supplementary material for: ﻿Three Loxocaudinae species (Ostracoda, Podocopida) from South Korea
Source: Zookeys. 2023 Jan 6;1138:183–209. doi: 10.3897/zookeys.1138.96201 (PMC9840065; doi:10.3897/zookeys.1138.96201)
Supplement: XML Treatment for Glacioloxoconcha jeongokensis [file zookeys.1138.96201-treatment1.xml]

<!DOCTYPE tp:taxon-treatment
  PUBLIC "-//TaxonX//DTD Taxonomic Treatment Publishing DTD v0 20100105//EN" "tax-treatment-NSO.dtd">
<tp:taxon-treatment xmlns:tp="http://www.plazi.org/taxpub"><tp:treatment-meta><kwd-group><label>Taxon classification</label><kwd>
                  <named-content content-type="kingdom">Animalia</named-content>
                </kwd><kwd>
                  <named-content content-type="order">Podocopida</named-content>
                </kwd><kwd>
                  <named-content content-type="family">Loxoconchidae</named-content>
                </kwd></kwd-group><mixed-citation publication-type="journal"><person-group><name><surname>Yoo</surname><given-names>Hyunsu</given-names></name><name><surname>Huyen</surname><given-names>Pham Thi Minh</given-names></name><name><surname>Chae</surname><given-names>Jinho</given-names></name><name><surname>Karanovic</surname><given-names>Ivana</given-names></name></person-group><article-title>﻿Three <tp:taxon-name><tp:taxon-name-part taxon-name-part-type="subfamily">Loxocaudinae</tp:taxon-name-part></tp:taxon-name> species (<tp:taxon-name><tp:taxon-name-part taxon-name-part-type="class">Ostracoda</tp:taxon-name-part></tp:taxon-name>, <tp:taxon-name><tp:taxon-name-part taxon-name-part-type="order">Podocopida</tp:taxon-name-part></tp:taxon-name>) from South Korea</article-title><source>Zookeys</source><day>06</day><month>01</month><year>2023</year><volume>1138</volume><fpage>183</fpage><lpage>209</lpage><pub-id pub-id-type="doi">10.3897/zookeys.1138.96201</pub-id></mixed-citation></tp:treatment-meta><tp:nomenclature><label>﻿</label><tp:taxon-name>
                <object-id xmlns:xlink="http://www.w3.org/1999/xlink" content-type="arpha" xlink:type="simple">DD0712B0-0032-505A-8525-E205FBEAA370</object-id>
                <tp:taxon-name-part taxon-name-part-type="genus" reg="Glacioloxoconcha">Glacioloxoconcha</tp:taxon-name-part>
                <tp:taxon-name-part taxon-name-part-type="species" reg="jeongokensis">jeongokensis</tp:taxon-name-part>
                <object-id xmlns:xlink="http://www.w3.org/1999/xlink" content-type="zoobank" xlink:type="simple">https://zoobank.org/E7DC6CA1-4CBE-4BCF-8735-2A5C3E3B3372</object-id>
              </tp:taxon-name><tp:taxon-status xmlns:xlink="http://www.w3.org/1999/xlink" xlink:type="simple">sp. nov.</tp:taxon-status><xref ref-type="fig" rid="F4">Figs 4</xref><xref ref-type="fig" rid="F5">, 5</xref><xref ref-type="fig" rid="F6">, 6</xref></tp:nomenclature><tp:treatment-sec sec-type="material" id="SECID0ESEAE"><title>Material examined.</title><p><bold><italic>Holotype</italic></bold>, male, dissected on one slide (NIBRIV0000882303) and shell on micropaleontological slide (NIBRIV0000882313); <bold><italic>Allotype</italic></bold>, female, dissected on one slide (NIBRIV0000882309) and shell on micropaleontological slide (NIBRIV0000882311); <bold><italic>Paratypes</italic></bold>: one male and one female dissected on each slide, and shell on micropaleontological slides; ~ 20 specimens kept in 2 ml vial in 99% alcohol.</p></tp:treatment-sec><tp:treatment-sec sec-type="type locality" id="SECID0EDFAE"><title>Type locality.</title><p>South Korea, Gyeonggi-do, Hwaseong-si, Seosin-myeon, Jeongokhang-ro, Yacht mooring. <named-content xmlns:xlink="http://www.w3.org/1999/xlink" content-type="dwc:verbatimCoordinates" xlink:type="simple"><named-content content-type="geo-json" specific-use="{&#34;type&#34;:&#34;Point&#34;,&#34;coordinates&#34;:[126.650400,37.186317]}" id="NCID0EMFAE" xlink:type="simple">37°11.179'N, 126°39.024'E</named-content></named-content>, 25 October 2019, leg. Hyunsu Yoo &amp; Byung-jin Yoo.</p></tp:treatment-sec><tp:treatment-sec sec-type="etymology" id="SECID0ERFAE"><title>Etymology.</title><p>The species is named after the yacht mooring place from where it was collected.</p></tp:treatment-sec><tp:treatment-sec sec-type="description" id="SECID0EWFAE"><title>Description.</title><p><bold>Male. <italic>Carapace</italic></bold> (Figs <xref ref-type="fig" rid="F4">4A</xref>, <xref ref-type="fig" rid="F6">6</xref>). Relatively small, L ~ 356 µm, H ~ 189 µm. <abbrev xmlns:xlink="http://www.w3.org/1999/xlink" xlink:title="Right valve" id="ABBRID0EIGAE" xlink:type="simple">RV</abbrev> overlapping <abbrev xmlns:xlink="http://www.w3.org/1999/xlink" xlink:title="Left valve" id="ABBRID0EMGAE" xlink:type="simple">LV</abbrev> dorsally. Carapace subquadrate form in lateral view (Figs <xref ref-type="fig" rid="F4">4A</xref>, <xref ref-type="fig" rid="F6">6A</xref>). Anterior margin rounded; dorsal margin straight; postero-dorsal margin with extended caudal process; ventral margin almost straight and inclined gently toward posterior margin; postero-ventral margin with two small spines (Figs <xref ref-type="fig" rid="F4">4A</xref>, <xref ref-type="fig" rid="F6">6A, F</xref>). Postero-ventral and anterior margins strongly compressed (Fig. <xref ref-type="fig" rid="F6">6A</xref>). Greatest H situated in front of middle. Eye present. Surface ornamentation consisting of shallow reticulation on postero-dorsal margin, with few simple setae; few sieve-like pores also present (Fig. <xref ref-type="fig" rid="F6">6A, B</xref>). Marginal pore canals distributed on antero-ventral and posterior margins (Fig. <xref ref-type="fig" rid="F4">4A</xref>). Posterior inner lamella wider than anterior. Muscular scar imprints consisting of a row of four vertical scars and one frontal scar. Hinge adont (Fig. <xref ref-type="fig" rid="F4">4A</xref>).</p><fig id="F4" position="float" orientation="portrait"><object-id xmlns:xlink="http://www.w3.org/1999/xlink" content-type="doi" xlink:type="simple">10.3897/zookeys.1138.96201.figure4</object-id><object-id xmlns:xlink="http://www.w3.org/1999/xlink" content-type="arpha" xlink:type="simple">16F44393-5945-53B6-9F62-7302B3BC1C8F</object-id><label>Figure 4.</label><caption><p><italic><tp:taxon-name><tp:taxon-name-part taxon-name-part-type="genus" reg="Glacioloxoconcha">Glacioloxoconcha</tp:taxon-name-part><tp:taxon-name-part taxon-name-part-type="species" reg="jeongokensis">jeongokensis</tp:taxon-name-part></tp:taxon-name></italic> sp. nov.: male (NIBRIV0000882303, NIBRIV0000882313 holotype) <bold>A</bold><abbrev xmlns:xlink="http://www.w3.org/1999/xlink" xlink:title="Left valve" id="ABBRID0EFIAE" xlink:type="simple">LV</abbrev> internal view <bold>B</bold><abbrev xmlns:xlink="http://www.w3.org/1999/xlink" xlink:title="Antennula" id="ABBRID0ELIAE" xlink:type="simple">A1</abbrev><bold>C</bold><abbrev xmlns:xlink="http://www.w3.org/1999/xlink" xlink:title="Antenna" id="ABBRID0ERIAE" xlink:type="simple">A2</abbrev><bold>D</bold> endopodite of <abbrev xmlns:xlink="http://www.w3.org/1999/xlink" xlink:title="Maxillula" id="ABBRID0EXIAE" xlink:type="simple">Mxl</abbrev><bold>E</bold> vibratory organ <bold>F</bold><abbrev xmlns:xlink="http://www.w3.org/1999/xlink" xlink:title="Mandibula" id="ABBRID0E6IAE" xlink:type="simple">Md</abbrev><bold>G</bold><abbrev xmlns:xlink="http://www.w3.org/1999/xlink" xlink:title="Brushed organ" id="ABBRID0EFJAE" xlink:type="simple">BO</abbrev>. Scale bars: 50 µm (<bold>B–F</bold>); 100 µm (<bold>A</bold>).</p></caption><graphic xmlns:xlink="http://www.w3.org/1999/xlink" xlink:href="zookeys-1138-183_article-96201__-g004.jpg" position="float" orientation="portrait" xlink:type="simple" id="oo_791638.jpg"><uri content-type="original_file" xlink:type="simple">https://binary.pensoft.net/fig/791638</uri></graphic></fig><p><bold><italic><abbrev xmlns:xlink="http://www.w3.org/1999/xlink" xlink:title="Antennula" id="ABBRID0EAKAE" xlink:type="simple">A1</abbrev></italic></bold> (Fig. <xref ref-type="fig" rid="F4">4B</xref>). Six-segmented. First segment without setulae and setae. Second segment with setulae on antero-distal margin. Third segment with one bare seta antero-distally, reaching end of fourth segment. Fourth and fifth segments each with one bare seta on anterior-distal margin, reaching end of next segment. Terminal segment with three long bare setae on distal margin, almost 2.5 × longer than terminal segment. L ratios between six segments 2.5: 1.1: 1: 1.2: 1.5: 1.4.</p><p><bold><italic><abbrev xmlns:xlink="http://www.w3.org/1999/xlink" xlink:title="Antenna" id="ABBRID0EOKAE" xlink:type="simple">A2</abbrev></italic></bold> (Fig. <xref ref-type="fig" rid="F4">4C</xref>). Four-segmented. Exopod transformed into spinneret seta. First endopodal segment without setulae and seta. Second segment with one bare seta postero-distally reaching 2/3 length of third segment. Third segment with setulae on antero-proximal, postero-medial, and postero-distal margins, and with one bare seta on antero-proximal margin, reaching 1/2 length of the same segment; two bare setae postero-medially, reaching end of the same segment; one bare seta postero-distally, almost 2 × longer than terminal segment. Terminal segment with two strong, bare claws on distal margin almost 3× longer than the same segment. L ratios between four segments 8.3: 3: 11.3: 1.</p><p><bold><italic><abbrev xmlns:xlink="http://www.w3.org/1999/xlink" xlink:title="Mandibula" id="ABBRID0E3KAE" xlink:type="simple">Md</abbrev></italic></bold> (Fig. <xref ref-type="fig" rid="F4">4F</xref>). Coxa with seven strong teeth and one thin, bare seta on distal margin, and one bare seta near anterior-distal margin. Exopod with three bare setae; endopod three-segmented. First endopodal segment with one bare seta antero-distally. Second segment with two bare setae antero-distally and one bare seta postero-distally. Terminal segment with nine setae, four of which arise from anterior margin, two from distal margin, and two from postero-distal margin. First segment almost 2× longer than terminal segment.</p><p><bold><italic><abbrev xmlns:xlink="http://www.w3.org/1999/xlink" xlink:title="Maxillula" id="ABBRID0EKLAE" xlink:type="simple">Mxl</abbrev></italic></bold> (Fig. <xref ref-type="fig" rid="F4">4D, E</xref>). Palp present. Two-segmented. Terminal segment with four bare setae distally. Exopodite with 1 reflexed seta and ~ 14 bare setae on branchial plate. Masticatory process with three endites, first and second endites each with four bare setae, third endite with two bare setae.</p><p><bold><italic><abbrev xmlns:xlink="http://www.w3.org/1999/xlink" xlink:title="Leg 5" id="ABBRID0EYLAE" xlink:type="simple">L5</abbrev></italic></bold> (Fig. <xref ref-type="fig" rid="F5">5A</xref>). Four-segmented. First segment with five bare setae, two antero-medially, one reaching and one not reaching end of the same segment; and two setae antero-distally, reaching 1/2 of second segment; and one postero-proximally, reaching 2/3 length of the same segment. Second segment with one bare seta antero-distally, reaching 1/3 length of the terminal segment. Penultimate segment without any seta. Terminal segment with one claw like seta on distal margin. Last three segments with setulae along anterior margin. L ratios between four segments 3.5: 1.9: 1: 1.4.</p><fig id="F5" position="float" orientation="portrait"><object-id xmlns:xlink="http://www.w3.org/1999/xlink" content-type="doi" xlink:type="simple">10.3897/zookeys.1138.96201.figure5</object-id><object-id xmlns:xlink="http://www.w3.org/1999/xlink" content-type="arpha" xlink:type="simple">A6302BA5-10D9-58B7-A562-0571FAC18102</object-id><label>Figure 5.</label><caption><p><italic><tp:taxon-name><tp:taxon-name-part taxon-name-part-type="genus" reg="Glacioloxoconcha">Glacioloxoconcha</tp:taxon-name-part><tp:taxon-name-part taxon-name-part-type="species" reg="jeongokensis">jeongokensis</tp:taxon-name-part></tp:taxon-name></italic> sp. nov.: male (NIBRIV0000882303 holotype) <bold>A</bold><abbrev xmlns:xlink="http://www.w3.org/1999/xlink" xlink:title="Leg 5" id="ABBRID0EWMAE" xlink:type="simple">L5</abbrev><bold>B</bold><abbrev xmlns:xlink="http://www.w3.org/1999/xlink" xlink:title="Leg 6" id="ABBRID0E3MAE" xlink:type="simple">L6</abbrev><bold>C</bold><abbrev xmlns:xlink="http://www.w3.org/1999/xlink" xlink:title="Leg 7" id="ABBRID0ECNAE" xlink:type="simple">L7</abbrev><bold>D</bold><abbrev xmlns:xlink="http://www.w3.org/1999/xlink" xlink:title="Hemipenis" id="ABBRID0EINAE" xlink:type="simple">Hp</abbrev>; female (NIBRIV0000882309 allotype) <bold>E</bold><abbrev xmlns:xlink="http://www.w3.org/1999/xlink" xlink:title="Genital field" id="ABBRID0EONAE" xlink:type="simple">GF</abbrev>. Scale bar: 50 µm.</p></caption><graphic xmlns:xlink="http://www.w3.org/1999/xlink" xlink:href="zookeys-1138-183_article-96201__-g005.jpg" position="float" orientation="portrait" xlink:type="simple" id="oo_791639.jpg"><uri content-type="original_file" xlink:type="simple">https://binary.pensoft.net/fig/791639</uri></graphic></fig><fig id="F6" position="float" orientation="portrait"><object-id xmlns:xlink="http://www.w3.org/1999/xlink" content-type="doi" xlink:type="simple">10.3897/zookeys.1138.96201.figure6</object-id><object-id xmlns:xlink="http://www.w3.org/1999/xlink" content-type="arpha" xlink:type="simple">2B4D7C3C-AEDC-5D36-BA7B-8B8A3A65EAE4</object-id><label>Figure 6.</label><caption><p><abbrev xmlns:xlink="http://www.w3.org/1999/xlink" xlink:title="scanning electron microscope" id="ABBRID0E6NAE" xlink:type="simple">SEM</abbrev> photographs of <italic><tp:taxon-name><tp:taxon-name-part taxon-name-part-type="genus" reg="Glacioloxoconcha">Glacioloxoconcha</tp:taxon-name-part><tp:taxon-name-part taxon-name-part-type="species" reg="jeongokensis">jeongokensis</tp:taxon-name-part></tp:taxon-name></italic> sp. nov.: male (NIBRIV0000882313 holotype) <bold>A</bold><abbrev xmlns:xlink="http://www.w3.org/1999/xlink" xlink:title="Left valve" id="ABBRID0EQOAE" xlink:type="simple">LV</abbrev> external view <bold>B</bold> Simple seta pore on external carapace; male (paratype) <bold>C</bold> dorsal view <bold>D</bold> posterior part of dorsal margin <bold>E</bold> ventral view <bold>F</bold> postero-ventral part of ventral margin.</p></caption><graphic xmlns:xlink="http://www.w3.org/1999/xlink" xlink:href="zookeys-1138-183_article-96201__-g006.jpg" position="float" orientation="portrait" xlink:type="simple" id="oo_791640.jpg"><uri content-type="original_file" xlink:type="simple">https://binary.pensoft.net/fig/791640</uri></graphic></fig><p><bold><italic><abbrev xmlns:xlink="http://www.w3.org/1999/xlink" xlink:title="Leg 6" id="ABBRID0EIPAE" xlink:type="simple">L6</abbrev></italic></bold> (Fig. <xref ref-type="fig" rid="F5">5B</xref>). Four-segmented. First segment with three bare setae, one antero-proximally, reaching 1/2 length of the same segment; one tiny seta; and one antero-distally, reaching 1/5 length of second segment. Second segment with one bare seta antero-distally, reaching 1/3 length of terminal segment. Penultimate segment without any seta. Terminal segment with one claw-like seta on distal margin. Last three segments with setulae along anterior distal margin. L ratios between four segments 3.5: 2.8: 1: 1.8.</p><p><bold><italic><abbrev xmlns:xlink="http://www.w3.org/1999/xlink" xlink:title="Leg 7" id="ABBRID0EWPAE" xlink:type="simple">L7</abbrev></italic></bold> (Fig. <xref ref-type="fig" rid="F5">5C</xref>). Four-segmented. First segment with four setae: one bare seta posterior-proximally, as long as 1/4 of the same segment; one bare seta on antero-proximally, as long as 1/4 of the same segment; one plumose seta antero-medially, reaching 1/4 length of second segment; one bare seta antero-distally, reaching 1/2 length of second segment. Second segment with one bare seta on anterior-distal margin, reaching 1/3 length of third segment. Third segment without seta. Terminal segment with one strong claw on distal margin, 1/2 as long as the segment. Last three segments with setulae along anterior margin. L ratios between four segments 3.2: 2: 1: 1.3. Compared with <abbrev xmlns:xlink="http://www.w3.org/1999/xlink" xlink:title="Leg 5" id="ABBRID0E6PAE" xlink:type="simple">L5</abbrev> and <abbrev xmlns:xlink="http://www.w3.org/1999/xlink" xlink:title="Leg 6" id="ABBRID0EDQAE" xlink:type="simple">L6</abbrev> segments, <abbrev xmlns:xlink="http://www.w3.org/1999/xlink" xlink:title="Leg 7" id="ABBRID0EHQAE" xlink:type="simple">L7</abbrev> is more elongated than <abbrev xmlns:xlink="http://www.w3.org/1999/xlink" xlink:title="Leg 5" id="ABBRID0ELQAE" xlink:type="simple">L5</abbrev>, but similar to <abbrev xmlns:xlink="http://www.w3.org/1999/xlink" xlink:title="Leg 6" id="ABBRID0EPQAE" xlink:type="simple">L6</abbrev>.</p><p><bold><italic>BO</italic></bold> (Fig. <xref ref-type="fig" rid="F4">4G</xref>) With more than ten setae on distal margin. Positioned behind <abbrev xmlns:xlink="http://www.w3.org/1999/xlink" xlink:title="Leg 7" id="ABBRID0EHRAE" xlink:type="simple">L7</abbrev> and below <abbrev xmlns:xlink="http://www.w3.org/1999/xlink" xlink:title="Hemipenis" id="ABBRID0ELRAE" xlink:type="simple">Hp</abbrev>.</p><p><bold><italic><abbrev xmlns:xlink="http://www.w3.org/1999/xlink" xlink:title="Hemipenis" id="ABBRID0EURAE" xlink:type="simple">Hp</abbrev></italic></bold> (Fig. <xref ref-type="fig" rid="F5">5D</xref>). Basal plate sub-rectangular. Lobe rudimentary, shaped as a lotus leaf. CR fused with <abbrev xmlns:xlink="http://www.w3.org/1999/xlink" xlink:title="Hemipenis" id="ABBRID0E4RAE" xlink:type="simple">Hp</abbrev> and represented with two setae.</p><p><bold>Female. <italic>Carapace</italic></bold> (Fig. <xref ref-type="fig" rid="F13">13A</xref>). Slightly larger than males. L ~ 382 µm, H ~ 211 µm. Shape and all other morphological features similar to male.</p><p><bold><italic><abbrev xmlns:xlink="http://www.w3.org/1999/xlink" xlink:title="Genital field" id="ABBRID0EQSAE" xlink:type="simple">GF</abbrev></italic></bold> (Fig. <xref ref-type="fig" rid="F5">5E</xref>). Basal part rectangular. CR setae not observed. Ovary sub-rectangular.</p><p>All other appendages same as in male.</p></tp:treatment-sec><tp:treatment-sec><!--Section generated to contain objects referenced in tp:taxon-treatment.--><fig id="F13" position="float" orientation="portrait"><object-id xmlns:xlink="http://www.w3.org/1999/xlink" content-type="doi" xlink:type="simple">10.3897/zookeys.1138.96201.figure13</object-id><object-id xmlns:xlink="http://www.w3.org/1999/xlink" content-type="arpha" xlink:type="simple">F4C193D1-02A6-5275-BA71-5EAB104D2E05</object-id><label>Figure 13.</label><caption><p>Internal view of female carapace <bold>A</bold><italic><tp:taxon-name><tp:taxon-name-part taxon-name-part-type="genus" reg="Glacioloxoconcha">Glacioloxoconcha</tp:taxon-name-part><tp:taxon-name-part taxon-name-part-type="species" reg="jeongokensis">jeongokensis</tp:taxon-name-part></tp:taxon-name></italic> sp. nov. (NIBRIV0000882311 allotype) <bold>B</bold><tp:taxon-name><tp:taxon-name-part taxon-name-part-type="genus" reg="Loxocauda">Loxocauda</tp:taxon-name-part><tp:taxon-name-part taxon-name-part-type="uncertainty-rank">cf.</tp:taxon-name-part><tp:taxon-name-part taxon-name-part-type="species" reg="orientalis">orientalis</tp:taxon-name-part></tp:taxon-name> (NIBRIV0000882312) <bold>C</bold><italic><tp:taxon-name><tp:taxon-name-part taxon-name-part-type="genus" reg="Loxocauda">Loxocauda</tp:taxon-name-part><tp:taxon-name-part taxon-name-part-type="species" reg="orientalis">orientalis</tp:taxon-name-part></tp:taxon-name></italic> Schornikov, 2011 (MABIKCR0025820).</p></caption><graphic xmlns:xlink="http://www.w3.org/1999/xlink" xlink:href="zookeys-1138-183_article-96201__-g013.jpg" position="float" orientation="portrait" xlink:type="simple" id="oo_791647.jpg"><uri content-type="original_file" xlink:type="simple">https://binary.pensoft.net/fig/791647</uri></graphic></fig></tp:treatment-sec></tp:taxon-treatment>
