# Supplementary material for: ﻿Three Loxocaudinae species (Ostracoda, Podocopida) from South Korea
Source: Zookeys. 2023 Jan 6;1138:183–209. doi: 10.3897/zookeys.1138.96201 (PMC9840065; doi:10.3897/zookeys.1138.96201)
Supplement: XML Treatment for Glacioloxoconcha jisepoensis [file zookeys.1138.96201-treatment2.xml]

<!DOCTYPE tp:taxon-treatment
  PUBLIC "-//TaxonX//DTD Taxonomic Treatment Publishing DTD v0 20100105//EN" "tax-treatment-NSO.dtd">
<tp:taxon-treatment xmlns:tp="http://www.plazi.org/taxpub"><tp:treatment-meta><kwd-group><label>Taxon classification</label><kwd>
                  <named-content content-type="kingdom">Animalia</named-content>
                </kwd><kwd>
                  <named-content content-type="order">Podocopida</named-content>
                </kwd><kwd>
                  <named-content content-type="family">Loxoconchidae</named-content>
                </kwd></kwd-group><mixed-citation publication-type="journal"><person-group><name><surname>Yoo</surname><given-names>Hyunsu</given-names></name><name><surname>Huyen</surname><given-names>Pham Thi Minh</given-names></name><name><surname>Chae</surname><given-names>Jinho</given-names></name><name><surname>Karanovic</surname><given-names>Ivana</given-names></name></person-group><article-title>﻿Three <tp:taxon-name><tp:taxon-name-part taxon-name-part-type="subfamily">Loxocaudinae</tp:taxon-name-part></tp:taxon-name> species (<tp:taxon-name><tp:taxon-name-part taxon-name-part-type="class">Ostracoda</tp:taxon-name-part></tp:taxon-name>, <tp:taxon-name><tp:taxon-name-part taxon-name-part-type="order">Podocopida</tp:taxon-name-part></tp:taxon-name>) from South Korea</article-title><source>Zookeys</source><day>06</day><month>01</month><year>2023</year><volume>1138</volume><fpage>183</fpage><lpage>209</lpage><pub-id pub-id-type="doi">10.3897/zookeys.1138.96201</pub-id></mixed-citation></tp:treatment-meta><tp:nomenclature><label>﻿</label><tp:taxon-name>
                <object-id xmlns:xlink="http://www.w3.org/1999/xlink" content-type="arpha" xlink:type="simple">1C2DCC46-B1AD-59E6-8BB3-B65344FA77A4</object-id>
                <tp:taxon-name-part taxon-name-part-type="genus" reg="Glacioloxoconcha">Glacioloxoconcha</tp:taxon-name-part>
                <tp:taxon-name-part taxon-name-part-type="species" reg="jisepoensis">jisepoensis</tp:taxon-name-part>
                <object-id xmlns:xlink="http://www.w3.org/1999/xlink" content-type="zoobank" xlink:type="simple">https://zoobank.org/FF235D4C-AEC4-4632-A800-53CA49E9CF10</object-id>
              </tp:taxon-name><tp:taxon-status xmlns:xlink="http://www.w3.org/1999/xlink" xlink:type="simple">sp. nov.</tp:taxon-status><xref ref-type="fig" rid="F7">Figs 7</xref><xref ref-type="fig" rid="F8">, 8</xref></tp:nomenclature><tp:treatment-sec sec-type="material" id="SECID0ELUAE"><title>Material examined.</title><p><bold><italic>Holotype</italic></bold>, male, dissected on one slide (MABIKCR0025819); <bold><italic>Allotype</italic></bold>, female, dissected on one slide (MABIKCR0025820); <bold><italic>Paratypes</italic></bold>: one male and female dissected on each slide, and shell on each micropaleontological slide and 5 specimens kept in 2 ml vial.</p></tp:treatment-sec><tp:treatment-sec sec-type="type locality" id="SECID0E3UAE"><title>Type locality.</title><p>South Korea, Gyeongsangnam-do, Geoje-si, Irun-myeon, Jisepohaean-ro, Jisepo harbor. <named-content xmlns:xlink="http://www.w3.org/1999/xlink" content-type="dwc:verbatimCoordinates" xlink:type="simple"><named-content content-type="geo-json" specific-use="{&#34;type&#34;:&#34;Point&#34;,&#34;coordinates&#34;:[128.703667,34.831983]}" id="NCID0EFVAE" xlink:type="simple">34°49.919'N, 128°42.220'E</named-content></named-content>, 19 May 2020, leg. Hyunsu Yoo &amp; Byung-jin Yoo.</p></tp:treatment-sec><tp:treatment-sec sec-type="etymology" id="SECID0EKVAE"><title>Etymology.</title><p>The species is named after the harbor from where it was collected.</p></tp:treatment-sec><tp:treatment-sec sec-type="description" id="SECID0EPVAE"><title>Description.</title><p><bold>Male. <italic>Carapace</italic></bold> (Figs <xref ref-type="fig" rid="F7">7C</xref>, <xref ref-type="fig" rid="F8">8</xref>). Relatively small, L ~ 400 µm, H ~ 220 µm. <abbrev xmlns:xlink="http://www.w3.org/1999/xlink" xlink:title="Right valve" id="ABBRID0EBWAE" xlink:type="simple">RV</abbrev> overlapping <abbrev xmlns:xlink="http://www.w3.org/1999/xlink" xlink:title="Left valve" id="ABBRID0EFWAE" xlink:type="simple">LV</abbrev> dorsal margin (Fig. <xref ref-type="fig" rid="F8">8C</xref>). Carapace similar to that of <italic><tp:taxon-name><tp:taxon-name-part taxon-name-part-type="genus" reg="Glacioloxoconcha">G.</tp:taxon-name-part><tp:taxon-name-part taxon-name-part-type="species" reg="jeongokensis">jeongokensis</tp:taxon-name-part></tp:taxon-name></italic>. Some differences are that dorsal margin is slightly sloped (Fig. <xref ref-type="fig" rid="F8">8A, B</xref>), and the caudal process is slightly longer than that of <italic><tp:taxon-name><tp:taxon-name-part taxon-name-part-type="genus" reg="Glacioloxoconcha">G.</tp:taxon-name-part><tp:taxon-name-part taxon-name-part-type="species" reg="jeongokensis">jeongokensis</tp:taxon-name-part></tp:taxon-name></italic> (Fig. <xref ref-type="fig" rid="F8">8D</xref>). Anterior and posterior pore channel well developed (Fig. <xref ref-type="fig" rid="F7">7C</xref>). Muscular imprint same as <italic><tp:taxon-name><tp:taxon-name-part taxon-name-part-type="genus" reg="Glacioloxoconcha">G.</tp:taxon-name-part><tp:taxon-name-part taxon-name-part-type="species" reg="jeongokensis">jeongokensis</tp:taxon-name-part></tp:taxon-name></italic> (Figs <xref ref-type="fig" rid="F7">7C</xref>, <xref ref-type="fig" rid="F8">8B</xref>). Hinge adont (Fig. <xref ref-type="fig" rid="F7">7C</xref>).</p><fig id="F7" position="float" orientation="portrait"><object-id xmlns:xlink="http://www.w3.org/1999/xlink" content-type="doi" xlink:type="simple">10.3897/zookeys.1138.96201.figure7</object-id><object-id xmlns:xlink="http://www.w3.org/1999/xlink" content-type="arpha" xlink:type="simple">7D159E6B-02DF-5409-88E9-E646739E43B9</object-id><label>Figure 7.</label><caption><p><italic><tp:taxon-name><tp:taxon-name-part taxon-name-part-type="genus" reg="Glacioloxoconcha">Glacioloxoconcha</tp:taxon-name-part><tp:taxon-name-part taxon-name-part-type="species" reg="jisepoensis">jisepoensis</tp:taxon-name-part></tp:taxon-name></italic> sp. nov.: male (MABIKCR0025819) <bold>A</bold><abbrev xmlns:xlink="http://www.w3.org/1999/xlink" xlink:title="Antennula" id="ABBRID0E2YAE" xlink:type="simple">A1</abbrev><bold>B</bold><abbrev xmlns:xlink="http://www.w3.org/1999/xlink" xlink:title="Mandibula" id="ABBRID0EBZAE" xlink:type="simple">Md</abbrev><bold>B</bold>' terminal segment of endopod <bold>C</bold><abbrev xmlns:xlink="http://www.w3.org/1999/xlink" xlink:title="Right valve" id="ABBRID0EJZAE" xlink:type="simple">RV</abbrev> internal view <bold>D</bold><abbrev xmlns:xlink="http://www.w3.org/1999/xlink" xlink:title="Hemipenis" id="ABBRID0EPZAE" xlink:type="simple">Hp</abbrev>, female (MABIKCR0025820) <bold>E</bold><abbrev xmlns:xlink="http://www.w3.org/1999/xlink" xlink:title="Genital field" id="ABBRID0EVZAE" xlink:type="simple">GF</abbrev>. Scale bars: 50 µm (<bold>A, B, B', D, E</bold>); 100 µm (<bold>C</bold>).</p></caption><graphic xmlns:xlink="http://www.w3.org/1999/xlink" xlink:href="zookeys-1138-183_article-96201__-g007.jpg" position="float" orientation="portrait" xlink:type="simple" id="oo_791641.jpg"><uri content-type="original_file" xlink:type="simple">https://binary.pensoft.net/fig/791641</uri></graphic></fig><fig id="F8" position="float" orientation="portrait"><object-id xmlns:xlink="http://www.w3.org/1999/xlink" content-type="doi" xlink:type="simple">10.3897/zookeys.1138.96201.figure8</object-id><object-id xmlns:xlink="http://www.w3.org/1999/xlink" content-type="arpha" xlink:type="simple">C6103FCD-AD53-5B7C-8C77-121EC48F3DFC</object-id><label>Figure 8.</label><caption><p><abbrev xmlns:xlink="http://www.w3.org/1999/xlink" xlink:title="scanning electron microscope" id="ABBRID0EK1AE" xlink:type="simple">SEM</abbrev> photographs of <italic><tp:taxon-name><tp:taxon-name-part taxon-name-part-type="genus" reg="Glacioloxoconcha">Glacioloxoconcha</tp:taxon-name-part><tp:taxon-name-part taxon-name-part-type="species" reg="jisepoensis">jisepoensis</tp:taxon-name-part></tp:taxon-name></italic> sp. nov.: male (paratype) <bold>A</bold><abbrev xmlns:xlink="http://www.w3.org/1999/xlink" xlink:title="Right valve" id="ABBRID0E21AE" xlink:type="simple">RV</abbrev> external view <bold>B</bold><abbrev xmlns:xlink="http://www.w3.org/1999/xlink" xlink:title="Left valve" id="ABBRID0EB2AE" xlink:type="simple">LV</abbrev> internal view, male (paratype) <bold>C</bold> dorsal view <bold>D</bold> postero dorsal margin <bold>E</bold><abbrev xmlns:xlink="http://www.w3.org/1999/xlink" xlink:title="Right valve" id="ABBRID0EL2AE" xlink:type="simple">RV</abbrev> internal view <bold>F</bold> posterior ventral margin.</p></caption><graphic xmlns:xlink="http://www.w3.org/1999/xlink" xlink:href="zookeys-1138-183_article-96201__-g008.jpg" position="float" orientation="portrait" xlink:type="simple" id="oo_791642.jpg"><uri content-type="original_file" xlink:type="simple">https://binary.pensoft.net/fig/791642</uri></graphic></fig><p><bold><italic><abbrev xmlns:xlink="http://www.w3.org/1999/xlink" xlink:title="Antennula" id="ABBRID0E22AE" xlink:type="simple">A1</abbrev></italic></bold> (Fig. <xref ref-type="fig" rid="F4">4A</xref>). Six-segmented. First segment without setulae or setae. Second segment with one bare seta postero-distally reaching 1/2 length of fourth segment. Third segment with one bare seta antero-distally reaching end of fourth segment. Fourth segment with one bare seta antero-distally reaching 1/3 length of terminal segment. Fifth segment with two bare setae on anterior-distal margin almost 2 × longer than terminal segment, one bare seta postero-distally almost 2 × longer than terminal segment. Terminal segment with three long bare setae on distal margin, almost 3.5 × longer than terminal segment. L ratios between six segments 1.4:1.2:1:1.2:1.3:1.3.</p><p><bold><italic><abbrev xmlns:xlink="http://www.w3.org/1999/xlink" xlink:title="Mandibula" id="ABBRID0EJ3AE" xlink:type="simple">Md</abbrev></italic></bold> (Fig. <xref ref-type="fig" rid="F7">7B, B</xref>'). Coxa slightly crushed shape with four strong teeth and two thin bare setae on distal margin and one bare seta near anterior distal margin. Exopod with three bare setae; endopod three-segmented. First segment with one bare seta antero-distally. Second segment with two bare setae antero-distally and one bare seta postero-distally. Terminal segment with ten setae, four of which arise from anterior margin, four from distal margin and two from postero-distal margin. First segment almost 2 × longer than terminal segment.</p><p><bold><italic><abbrev xmlns:xlink="http://www.w3.org/1999/xlink" xlink:title="Hemipenis" id="ABBRID0EX3AE" xlink:type="simple">Hp</abbrev></italic></bold> (Fig. <xref ref-type="fig" rid="F7">7D</xref>). Similar to <italic><tp:taxon-name><tp:taxon-name-part taxon-name-part-type="genus" reg="Glacioloxoconcha">G.</tp:taxon-name-part><tp:taxon-name-part taxon-name-part-type="species" reg="jeongokensis">jeongokensis</tp:taxon-name-part></tp:taxon-name></italic> but smaller. CR lost.</p><p>Other appendages same as in <italic><tp:taxon-name><tp:taxon-name-part taxon-name-part-type="genus" reg="Glacioloxoconcha">G.</tp:taxon-name-part><tp:taxon-name-part taxon-name-part-type="species" reg="jeongokensis">jeongokensis</tp:taxon-name-part></tp:taxon-name></italic> sp. nov.</p><p><abbrev xmlns:xlink="http://www.w3.org/1999/xlink" xlink:title="Antenna" id="ABBRID0E14AE" xlink:type="simple">A2</abbrev> Four-segmented. L ratios between four segments 10: 3.5: 12.3: 1.</p><p><abbrev xmlns:xlink="http://www.w3.org/1999/xlink" xlink:title="Leg 5" id="ABBRID0EA5AE" xlink:type="simple">L5</abbrev> Four-segmented. L ratios between four segments 3.6: 2: 1: 1.4.</p><p><abbrev xmlns:xlink="http://www.w3.org/1999/xlink" xlink:title="Leg 6" id="ABBRID0EG5AE" xlink:type="simple">L6</abbrev> Four-segmented. L ratios between four segments 3.4: 2.2: 1: 1.4.</p><p><abbrev xmlns:xlink="http://www.w3.org/1999/xlink" xlink:title="Leg 7" id="ABBRID0EM5AE" xlink:type="simple">L7</abbrev> Four-segmented. L ratios between four segments 3.6: 2.9: 1: 1.8.</p><p><bold>Female.</bold> Carapace broken.</p><p><bold><italic><abbrev xmlns:xlink="http://www.w3.org/1999/xlink" xlink:title="Genital field" id="ABBRID0EZ5AE" xlink:type="simple">GF</abbrev></italic></bold> (Fig. <xref ref-type="fig" rid="F5">5E</xref>). Basal part rectangular form. Three bare setae of CR observed. Ovary sub-rectangular.</p><p>All other appendages same as in male.</p></tp:treatment-sec><tp:treatment-sec><!--Section generated to contain objects referenced in tp:taxon-treatment.--><fig id="F4" position="float" orientation="portrait"><object-id xmlns:xlink="http://www.w3.org/1999/xlink" content-type="doi" xlink:type="simple">10.3897/zookeys.1138.96201.figure4</object-id><object-id xmlns:xlink="http://www.w3.org/1999/xlink" content-type="arpha" xlink:type="simple">16F44393-5945-53B6-9F62-7302B3BC1C8F</object-id><label>Figure 4.</label><caption><p><italic><tp:taxon-name><tp:taxon-name-part taxon-name-part-type="genus" reg="Glacioloxoconcha">Glacioloxoconcha</tp:taxon-name-part><tp:taxon-name-part taxon-name-part-type="species" reg="jeongokensis">jeongokensis</tp:taxon-name-part></tp:taxon-name></italic> sp. nov.: male (NIBRIV0000882303, NIBRIV0000882313 holotype) <bold>A</bold><abbrev xmlns:xlink="http://www.w3.org/1999/xlink" xlink:title="Left valve" id="ABBRID0EFIAE" xlink:type="simple">LV</abbrev> internal view <bold>B</bold><abbrev xmlns:xlink="http://www.w3.org/1999/xlink" xlink:title="Antennula" id="ABBRID0ELIAE" xlink:type="simple">A1</abbrev><bold>C</bold><abbrev xmlns:xlink="http://www.w3.org/1999/xlink" xlink:title="Antenna" id="ABBRID0ERIAE" xlink:type="simple">A2</abbrev><bold>D</bold> endopodite of <abbrev xmlns:xlink="http://www.w3.org/1999/xlink" xlink:title="Maxillula" id="ABBRID0EXIAE" xlink:type="simple">Mxl</abbrev><bold>E</bold> vibratory organ <bold>F</bold><abbrev xmlns:xlink="http://www.w3.org/1999/xlink" xlink:title="Mandibula" id="ABBRID0E6IAE" xlink:type="simple">Md</abbrev><bold>G</bold><abbrev xmlns:xlink="http://www.w3.org/1999/xlink" xlink:title="Brushed organ" id="ABBRID0EFJAE" xlink:type="simple">BO</abbrev>. Scale bars: 50 µm (<bold>B–F</bold>); 100 µm (<bold>A</bold>).</p></caption><graphic xmlns:xlink="http://www.w3.org/1999/xlink" xlink:href="zookeys-1138-183_article-96201__-g004.jpg" position="float" orientation="portrait" xlink:type="simple" id="oo_791638.jpg"><uri content-type="original_file" xlink:type="simple">https://binary.pensoft.net/fig/791638</uri></graphic></fig><fig id="F5" position="float" orientation="portrait"><object-id xmlns:xlink="http://www.w3.org/1999/xlink" content-type="doi" xlink:type="simple">10.3897/zookeys.1138.96201.figure5</object-id><object-id xmlns:xlink="http://www.w3.org/1999/xlink" content-type="arpha" xlink:type="simple">A6302BA5-10D9-58B7-A562-0571FAC18102</object-id><label>Figure 5.</label><caption><p><italic><tp:taxon-name><tp:taxon-name-part taxon-name-part-type="genus" reg="Glacioloxoconcha">Glacioloxoconcha</tp:taxon-name-part><tp:taxon-name-part taxon-name-part-type="species" reg="jeongokensis">jeongokensis</tp:taxon-name-part></tp:taxon-name></italic> sp. nov.: male (NIBRIV0000882303 holotype) <bold>A</bold><abbrev xmlns:xlink="http://www.w3.org/1999/xlink" xlink:title="Leg 5" id="ABBRID0EWMAE" xlink:type="simple">L5</abbrev><bold>B</bold><abbrev xmlns:xlink="http://www.w3.org/1999/xlink" xlink:title="Leg 6" id="ABBRID0E3MAE" xlink:type="simple">L6</abbrev><bold>C</bold><abbrev xmlns:xlink="http://www.w3.org/1999/xlink" xlink:title="Leg 7" id="ABBRID0ECNAE" xlink:type="simple">L7</abbrev><bold>D</bold><abbrev xmlns:xlink="http://www.w3.org/1999/xlink" xlink:title="Hemipenis" id="ABBRID0EINAE" xlink:type="simple">Hp</abbrev>; female (NIBRIV0000882309 allotype) <bold>E</bold><abbrev xmlns:xlink="http://www.w3.org/1999/xlink" xlink:title="Genital field" id="ABBRID0EONAE" xlink:type="simple">GF</abbrev>. Scale bar: 50 µm.</p></caption><graphic xmlns:xlink="http://www.w3.org/1999/xlink" xlink:href="zookeys-1138-183_article-96201__-g005.jpg" position="float" orientation="portrait" xlink:type="simple" id="oo_791639.jpg"><uri content-type="original_file" xlink:type="simple">https://binary.pensoft.net/fig/791639</uri></graphic></fig></tp:treatment-sec></tp:taxon-treatment>
