# Supplementary material for: ﻿Three Loxocaudinae species (Ostracoda, Podocopida) from South Korea
Source: Zookeys. 2023 Jan 6;1138:183–209. doi: 10.3897/zookeys.1138.96201 (PMC9840065; doi:10.3897/zookeys.1138.96201)
Supplement: XML Treatment for Loxocauda orientalis [file zookeys.1138.96201-treatment3.xml]

<!DOCTYPE tp:taxon-treatment
  PUBLIC "-//TaxonX//DTD Taxonomic Treatment Publishing DTD v0 20100105//EN" "tax-treatment-NSO.dtd">
<tp:taxon-treatment xmlns:tp="http://www.plazi.org/taxpub"><tp:treatment-meta><kwd-group><label>Taxon classification</label><kwd>
                  <named-content content-type="kingdom">Animalia</named-content>
                </kwd><kwd>
                  <named-content content-type="order">Podocopida</named-content>
                </kwd><kwd>
                  <named-content content-type="family">Loxoconchidae</named-content>
                </kwd></kwd-group><mixed-citation publication-type="journal"><person-group><name><surname>Yoo</surname><given-names>Hyunsu</given-names></name><name><surname>Huyen</surname><given-names>Pham Thi Minh</given-names></name><name><surname>Chae</surname><given-names>Jinho</given-names></name><name><surname>Karanovic</surname><given-names>Ivana</given-names></name></person-group><article-title>﻿Three <tp:taxon-name><tp:taxon-name-part taxon-name-part-type="subfamily">Loxocaudinae</tp:taxon-name-part></tp:taxon-name> species (<tp:taxon-name><tp:taxon-name-part taxon-name-part-type="class">Ostracoda</tp:taxon-name-part></tp:taxon-name>, <tp:taxon-name><tp:taxon-name-part taxon-name-part-type="order">Podocopida</tp:taxon-name-part></tp:taxon-name>) from South Korea</article-title><source>Zookeys</source><day>06</day><month>01</month><year>2023</year><volume>1138</volume><fpage>183</fpage><lpage>209</lpage><pub-id pub-id-type="doi">10.3897/zookeys.1138.96201</pub-id></mixed-citation></tp:treatment-meta><tp:nomenclature><label>﻿</label><tp:taxon-name>
                <object-id xmlns:xlink="http://www.w3.org/1999/xlink" content-type="arpha" xlink:type="simple">AF49ED0B-A2DB-5826-92BA-BFF4085EB3AE</object-id>
                <tp:taxon-name-part taxon-name-part-type="genus" reg="Loxocauda">Loxocauda</tp:taxon-name-part>
                <tp:taxon-name-part taxon-name-part-type="species" reg="orientalis">orientalis</tp:taxon-name-part>
              </tp:taxon-name><tp:taxon-authority>Schornikov, 2011</tp:taxon-authority><xref ref-type="fig" rid="F9">Figs 9</xref><xref ref-type="fig" rid="F10">, 10</xref><tp:nomenclature-citation-list><tp:nomenclature-citation><tp:taxon-name>
                    <tp:taxon-name-part taxon-name-part-type="genus" reg="Loxocauda">Loxocauda</tp:taxon-name-part>
                  </tp:taxon-name><comment>sp. – Schornikov 2006: 43; Zenina 2009: 307.</comment></tp:nomenclature-citation><tp:nomenclature-citation><tp:taxon-name>
                    <tp:taxon-name-part taxon-name-part-type="genus" reg="Loxocauda">Loxocauda</tp:taxon-name-part>
                  </tp:taxon-name><comment>sp. 6 – Lee et al. 2000: 465.</comment></tp:nomenclature-citation><tp:nomenclature-citation><tp:taxon-name>
                    <tp:taxon-name-part taxon-name-part-type="genus" reg="Loxocauda">Loxocauda</tp:taxon-name-part>
                  </tp:taxon-name><comment>sp. 9 – Lee et al. 2000: 466.</comment></tp:nomenclature-citation><tp:nomenclature-citation><tp:taxon-name>
                    <tp:taxon-name-part taxon-name-part-type="genus" reg="Loxocauda">Loxocauda</tp:taxon-name-part>
                    <tp:taxon-name-part taxon-name-part-type="species" reg="orientalis">orientalis</tp:taxon-name-part>
                  </tp:taxon-name><comment>Schornikov, 2011: 100.</comment></tp:nomenclature-citation></tp:nomenclature-citation-list></tp:nomenclature><tp:treatment-sec sec-type="material" id="SECID0EFCAG"><title>Material examined.</title><p>One male, dissected on one slide and shell on micropaleontological slide from South Korea, Gyeongsangnam-do, Geoje-si, Geoje-myeon, Beopdongeogu-ro, Beopdong harbor. <named-content xmlns:xlink="http://www.w3.org/1999/xlink" content-type="dwc:verbatimCoordinates" xlink:type="simple"><named-content content-type="geo-json" specific-use="{&#34;type&#34;:&#34;Point&#34;,&#34;coordinates&#34;:[128.520450,34.820867]}" id="NCID0EOCAG" xlink:type="simple">34°49.252'N, 128°31.227'E</named-content></named-content>, 5 Apr 2021, leg. Changgyun Yu &amp; Byung-jin Yoo; two females, dissected on one slide each, and one male dissected on one slide, all shells on separate micropaleontological slides from South Korea, Jeollabuk-do, Buan-gun, Byeonsan-myeon, Saemangeum-ro, Garyuk-do harbor. <named-content xmlns:xlink="http://www.w3.org/1999/xlink" content-type="dwc:verbatimCoordinates" xlink:type="simple"><named-content content-type="geo-json" specific-use="{&#34;type&#34;:&#34;Point&#34;,&#34;coordinates&#34;:[126.529500,35.726717]}" id="NCID0EWCAG" xlink:type="simple">35°43.603'N, 126°31.770'E</named-content></named-content>, 30 Apr 2021, leg. Hyunsu Yoo &amp; Byung-jin Yoo.</p></tp:treatment-sec><tp:treatment-sec sec-type="redescription" id="SECID0E2CAG"><title>Redescription.</title><p><bold>Male. <italic>Carapace</italic></bold> (Figs <xref ref-type="fig" rid="F9">9A</xref>, <xref ref-type="fig" rid="F10">10</xref>). Larger than another <italic><tp:taxon-name><tp:taxon-name-part taxon-name-part-type="genus" reg="Glacioloxoconcha">Glacioloxoconcha</tp:taxon-name-part></tp:taxon-name></italic> species, L ~ 420 µm, H ~ 243 µm. <abbrev xmlns:xlink="http://www.w3.org/1999/xlink" xlink:title="Right valve" id="ABBRID0EUDAG" xlink:type="simple">RV</abbrev> overlapping <abbrev xmlns:xlink="http://www.w3.org/1999/xlink" xlink:title="Left valve" id="ABBRID0EYDAG" xlink:type="simple">LV</abbrev> dorsally. Carapace subquadrate in lateral view (Figs <xref ref-type="fig" rid="F9">9A</xref>, <xref ref-type="fig" rid="F10">10A, B</xref>). Anterior margin rounded, dorsal margin slightly arched and postero-dorsal margin with caudal process smaller than in <italic><tp:taxon-name><tp:taxon-name-part taxon-name-part-type="genus" reg="Glacioloxoconcha">G.</tp:taxon-name-part><tp:taxon-name-part taxon-name-part-type="species" reg="jeongokensis">jeongokensis</tp:taxon-name-part></tp:taxon-name></italic> sp. nov. (size almost 50 µm), ventral margin straight, postero-ventral margin with spine (Fig. <xref ref-type="fig" rid="F10">10E</xref>). Postero-ventral and anterior margins strongly compressed. Greatest H situated in front of middle. Surface smooth with few simple setae sporadically distributed (Fig. <xref ref-type="fig" rid="F10">10A</xref>). Marginal pore canals strongly developed and distributed from anterior to posterior margins (Fig. <xref ref-type="fig" rid="F9">9A</xref>). Fused zone situated medially on ventral margin, strongly developed. Muscular scar imprints consisting of a row of four vertical scars, one bent frontal scar, with two scars below it (Fig. <xref ref-type="fig" rid="F10">10F</xref>). Hinge adont (Fig. <xref ref-type="fig" rid="F9">9A</xref>).</p><fig id="F9" position="float" orientation="portrait"><object-id xmlns:xlink="http://www.w3.org/1999/xlink" content-type="doi" xlink:type="simple">10.3897/zookeys.1138.96201.figure9</object-id><object-id xmlns:xlink="http://www.w3.org/1999/xlink" content-type="arpha" xlink:type="simple">64BEC30F-5F9A-515F-A71D-B337720A160F</object-id><label>Figure 9.</label><caption><p><italic><tp:taxon-name><tp:taxon-name-part taxon-name-part-type="genus" reg="Loxocauda">Loxocauda</tp:taxon-name-part><tp:taxon-name-part taxon-name-part-type="species" reg="orientalis">orientalis</tp:taxon-name-part></tp:taxon-name></italic> Schornikov, 2011: male <bold>A</bold><abbrev xmlns:xlink="http://www.w3.org/1999/xlink" xlink:title="Right valve" id="ABBRID0EYFAG" xlink:type="simple">RV</abbrev> internal view <bold>B</bold><abbrev xmlns:xlink="http://www.w3.org/1999/xlink" xlink:title="Antennula" id="ABBRID0E5FAG" xlink:type="simple">A1</abbrev><bold>C</bold><abbrev xmlns:xlink="http://www.w3.org/1999/xlink" xlink:title="Antenna" id="ABBRID0EEGAG" xlink:type="simple">A2</abbrev>; female <bold>D</bold><abbrev xmlns:xlink="http://www.w3.org/1999/xlink" xlink:title="Genital field" id="ABBRID0EKGAG" xlink:type="simple">GF</abbrev>; male <bold>E</bold><abbrev xmlns:xlink="http://www.w3.org/1999/xlink" xlink:title="Hemipenis" id="ABBRID0EQGAG" xlink:type="simple">Hp</abbrev>. Scale bars: 50 µm (<bold>B, C, D, E</bold>); 100 µm (<bold>A</bold>).</p></caption><graphic xmlns:xlink="http://www.w3.org/1999/xlink" xlink:href="zookeys-1138-183_article-96201__-g009.jpg" position="float" orientation="portrait" xlink:type="simple" id="oo_791643.jpg"><uri content-type="original_file" xlink:type="simple">https://binary.pensoft.net/fig/791643</uri></graphic></fig><fig id="F10" position="float" orientation="portrait"><object-id xmlns:xlink="http://www.w3.org/1999/xlink" content-type="doi" xlink:type="simple">10.3897/zookeys.1138.96201.figure10</object-id><object-id xmlns:xlink="http://www.w3.org/1999/xlink" content-type="arpha" xlink:type="simple">1CCD60E2-6482-5D46-B57A-8047E5CAAFDB</object-id><label>Figure 10.</label><caption><p><abbrev xmlns:xlink="http://www.w3.org/1999/xlink" xlink:title="scanning electron microscope" id="ABBRID0EFHAG" xlink:type="simple">SEM</abbrev> photographs of <italic><tp:taxon-name><tp:taxon-name-part taxon-name-part-type="genus" reg="Loxocauda">Loxocauda</tp:taxon-name-part><tp:taxon-name-part taxon-name-part-type="species" reg="orientalis">orientalis</tp:taxon-name-part></tp:taxon-name></italic> Schornikov, 2011: male <bold>A</bold><abbrev xmlns:xlink="http://www.w3.org/1999/xlink" xlink:title="Left valve" id="ABBRID0EWHAG" xlink:type="simple">LV</abbrev> external view <bold>B</bold><abbrev xmlns:xlink="http://www.w3.org/1999/xlink" xlink:title="Right valve" id="ABBRID0E3HAG" xlink:type="simple">RV</abbrev> internal view; male <bold>C</bold> dorsal view <bold>D</bold> posterior part of dorsal margin <bold>E</bold> postero-ventral margin (black arrow point to spines) <bold>F</bold> muscular scar print.</p></caption><graphic xmlns:xlink="http://www.w3.org/1999/xlink" xlink:href="zookeys-1138-183_article-96201__-g010.jpg" position="float" orientation="portrait" xlink:type="simple" id="oo_791644.jpg"><uri content-type="original_file" xlink:type="simple">https://binary.pensoft.net/fig/791644</uri></graphic></fig><p><bold><italic><abbrev xmlns:xlink="http://www.w3.org/1999/xlink" xlink:title="Antennula" id="ABBRID0ESIAG" xlink:type="simple">A1</abbrev></italic></bold> (Fig. <xref ref-type="fig" rid="F9">9B</xref>). Six-segmented. First segment without setulae and setae. Second segment with setulae on antero-distal and one bare seta on postero-distal margin, reaching 1/3 length of fourth segment. Third segment with one bare seta on antero-distally, reaching 3/4 length of fourth segment. Fourth segment with two bare setae, one antero-distally, reaching 1/2 length of next segment, another postero-distally, reaching 3/4 length of next segment. Penultimate segment with four bare setae, three setae antero-distally, and one on postero-distal margin, length of two setae on anteriorly reaching slightly over terminal segment, and one reaching 2/3 length of terminal segment, length of one seta on posteriorly over terminal segment. Terminal segment with three long, bare setae on distal margin, almost 1.5 × longer than terminal segment. L ratios between six segments 1.7: 1.3: 1: 1.2: 1.5: 1.6.</p><p><bold><italic><abbrev xmlns:xlink="http://www.w3.org/1999/xlink" xlink:title="Antenna" id="ABBRID0EAJAG" xlink:type="simple">A2</abbrev></italic></bold> (Fig. <xref ref-type="fig" rid="F9">9C</xref>). Four-segmented. Exopod transformed into two-segmented spinneret seta. First endopodal segment without setulae or seta. Second segment with one bare seta postero-distally reaching 2/3 of following segment. Third segment with setulae antero-proximally, and with one bare seta on antero-proximal margin, reaching 1/2 length of the same segment; two bare setae postero-medially, reaching 2/3 length of same segment, one bare seta postero-distally, almost 2.5 × longer than terminal segment, one bare seta on distal margin, almost 4 × longer than terminal segment. Terminal segment with one strong, bare claw on distal margin almost 4 × longer than same segment. L ratios between four segments: 7.1: 3: 11.4: 1.</p><p><bold><italic><abbrev xmlns:xlink="http://www.w3.org/1999/xlink" xlink:title="Hemipenis" id="ABBRID0EOJAG" xlink:type="simple">Hp</abbrev></italic></bold> (Fig. <xref ref-type="fig" rid="F9">9E</xref>). Basal plate subquadrate with flection antero-medially, four bare setae antero-distally, and strong muscle keeping tension between central and peripheral parts. Distal lobe sub-triangular. Ejaculatory process densely coiled.</p><p><bold>Female.</bold> Larger than males. L ~ 484 µm, H ~ 287 µm. Shape and all other morphological features similar to male. Fused zone with three simple setulae.</p><p><bold><italic><abbrev xmlns:xlink="http://www.w3.org/1999/xlink" xlink:title="Genital field" id="ABBRID0EAKAG" xlink:type="simple">GF</abbrev></italic></bold> (Fig. <xref ref-type="fig" rid="F9">9D</xref>). Basal plate sub-rectangular and Ovary subquadrate. Without setulae and setae.</p></tp:treatment-sec></tp:taxon-treatment>
