# Supplementary material for: ﻿Three Loxocaudinae species (Ostracoda, Podocopida) from South Korea
Source: Zookeys. 2023 Jan 6;1138:183–209. doi: 10.3897/zookeys.1138.96201 (PMC9840065; doi:10.3897/zookeys.1138.96201)
Supplement: XML Treatment for Loxocauda cf. orientalis [file zookeys.1138.96201-treatment4.xml]

<!DOCTYPE tp:taxon-treatment
  PUBLIC "-//TaxonX//DTD Taxonomic Treatment Publishing DTD v0 20100105//EN" "tax-treatment-NSO.dtd">
<tp:taxon-treatment xmlns:tp="http://www.plazi.org/taxpub"><tp:treatment-meta><kwd-group><label>Taxon classification</label><kwd>
                  <named-content content-type="kingdom">Animalia</named-content>
                </kwd><kwd>
                  <named-content content-type="order">Podocopida</named-content>
                </kwd><kwd>
                  <named-content content-type="family">Loxoconchidae</named-content>
                </kwd></kwd-group><mixed-citation publication-type="journal"><person-group><name><surname>Yoo</surname><given-names>Hyunsu</given-names></name><name><surname>Huyen</surname><given-names>Pham Thi Minh</given-names></name><name><surname>Chae</surname><given-names>Jinho</given-names></name><name><surname>Karanovic</surname><given-names>Ivana</given-names></name></person-group><article-title>﻿Three <tp:taxon-name><tp:taxon-name-part taxon-name-part-type="subfamily">Loxocaudinae</tp:taxon-name-part></tp:taxon-name> species (<tp:taxon-name><tp:taxon-name-part taxon-name-part-type="class">Ostracoda</tp:taxon-name-part></tp:taxon-name>, <tp:taxon-name><tp:taxon-name-part taxon-name-part-type="order">Podocopida</tp:taxon-name-part></tp:taxon-name>) from South Korea</article-title><source>Zookeys</source><day>06</day><month>01</month><year>2023</year><volume>1138</volume><fpage>183</fpage><lpage>209</lpage><pub-id pub-id-type="doi">10.3897/zookeys.1138.96201</pub-id></mixed-citation></tp:treatment-meta><tp:nomenclature><label>﻿</label><tp:taxon-name>
                <object-id xmlns:xlink="http://www.w3.org/1999/xlink" content-type="arpha" xlink:type="simple">55094FBD-A212-5F73-B258-5B10C46146A2</object-id>
                <tp:taxon-name-part taxon-name-part-type="genus" reg="Loxocauda">Loxocauda</tp:taxon-name-part>
                <tp:taxon-name-part taxon-name-part-type="uncertainty-rank">cf.</tp:taxon-name-part>
                <tp:taxon-name-part taxon-name-part-type="species" reg="orientalis">orientalis</tp:taxon-name-part>
              </tp:taxon-name><xref ref-type="fig" rid="F11">Figs 11</xref><xref ref-type="fig" rid="F12">, 12</xref></tp:nomenclature><tp:treatment-sec sec-type="material" id="SECID0EYLAG"><title>Material examined.</title><p>One male, dissected on one slide (NIBRIV0000882304), shell on micropaleontological slide (NIBRIV0000882314); one female, dissected on one slide (NIBRIV0000882310) and shell on micropaleontological slide (NIBRIV0000882312); one male and female dissected on slide each, and shells on micropaleontological slide each; South Korea, Gyeongsangnam-do, Geoje-si, Irun-myeon, Jisepohaean-ro, Jisepo harbor. <named-content xmlns:xlink="http://www.w3.org/1999/xlink" content-type="dwc:verbatimCoordinates" xlink:type="simple"><named-content content-type="geo-json" specific-use="{&#34;type&#34;:&#34;Point&#34;,&#34;coordinates&#34;:[128.703667,34.831983]}" id="NCID0EBMAG" xlink:type="simple">34°49.919'N, 128°42.220'E</named-content></named-content>, 19 May 2020, leg. Hyunsu Yoo &amp; Byung-jin Yoo.</p></tp:treatment-sec><tp:treatment-sec sec-type="description" id="SECID0EGMAG"><title>Brief description.</title><p><bold>Male.</bold> Carapace same as in <italic><tp:taxon-name><tp:taxon-name-part taxon-name-part-type="genus" reg="Loxocauda">L.</tp:taxon-name-part><tp:taxon-name-part taxon-name-part-type="species" reg="orientalis">orientalis</tp:taxon-name-part></tp:taxon-name></italic> (Figs <xref ref-type="fig" rid="F11">11A</xref>, <xref ref-type="fig" rid="F12">12A, B</xref>). Differences include dorsal margin being straighter, and greatest H situated close medially. <abbrev xmlns:xlink="http://www.w3.org/1999/xlink" xlink:title="Antenna" id="ABBRID0EBNAG" xlink:type="simple">A2</abbrev> (Fig. <xref ref-type="fig" rid="F11">11B</xref>) with well-developed setulae on second and third segments. <abbrev xmlns:xlink="http://www.w3.org/1999/xlink" xlink:title="Hemipenis" id="ABBRID0EJNAG" xlink:type="simple">Hp</abbrev> (Fig. <xref ref-type="fig" rid="F11">11C</xref>) with basal plate sub-rectangular and with three bare setae antero-distally. Lobe with sub-triangular form. No strong muscles present.</p><fig id="F11" position="float" orientation="portrait"><object-id xmlns:xlink="http://www.w3.org/1999/xlink" content-type="doi" xlink:type="simple">10.3897/zookeys.1138.96201.figure11</object-id><object-id xmlns:xlink="http://www.w3.org/1999/xlink" content-type="arpha" xlink:type="simple">0AA0EEAA-4145-57A9-BD24-793511B4EBB9</object-id><label>Figure 11.</label><caption><p><tp:taxon-name><tp:taxon-name-part taxon-name-part-type="genus" reg="Loxocauda">Loxocauda</tp:taxon-name-part><tp:taxon-name-part taxon-name-part-type="uncertainty-rank">cf.</tp:taxon-name-part><tp:taxon-name-part taxon-name-part-type="species" reg="orientalis">orientalis</tp:taxon-name-part></tp:taxon-name>: male (NIBRIV0000882304, NIBRIV0000882314) <bold>A</bold><abbrev xmlns:xlink="http://www.w3.org/1999/xlink" xlink:title="Right valve" id="ABBRID0EIOAG" xlink:type="simple">RV</abbrev> internal view <bold>B</bold><abbrev xmlns:xlink="http://www.w3.org/1999/xlink" xlink:title="Antenna" id="ABBRID0EOOAG" xlink:type="simple">A2</abbrev><bold>C</bold><abbrev xmlns:xlink="http://www.w3.org/1999/xlink" xlink:title="Hemipenis" id="ABBRID0EUOAG" xlink:type="simple">Hp</abbrev>; female (NIBR0000882310) <bold>D</bold><abbrev xmlns:xlink="http://www.w3.org/1999/xlink" xlink:title="Genital field" id="ABBRID0E1OAG" xlink:type="simple">GF</abbrev>. Scale bars: 50 µm (<bold>B, C, D</bold>); 100 µm (<bold>A</bold>).</p></caption><graphic xmlns:xlink="http://www.w3.org/1999/xlink" xlink:href="zookeys-1138-183_article-96201__-g011.jpg" position="float" orientation="portrait" xlink:type="simple" id="oo_791645.jpg"><uri content-type="original_file" xlink:type="simple">https://binary.pensoft.net/fig/791645</uri></graphic></fig><fig id="F12" position="float" orientation="portrait"><object-id xmlns:xlink="http://www.w3.org/1999/xlink" content-type="doi" xlink:type="simple">10.3897/zookeys.1138.96201.figure12</object-id><object-id xmlns:xlink="http://www.w3.org/1999/xlink" content-type="arpha" xlink:type="simple">5484BA1B-31E3-5388-BA6A-0BDE45532B18</object-id><label>Figure 12.</label><caption><p><abbrev xmlns:xlink="http://www.w3.org/1999/xlink" xlink:title="scanning electron microscope" id="ABBRID0EPPAG" xlink:type="simple">SEM</abbrev> photographs of <tp:taxon-name><tp:taxon-name-part taxon-name-part-type="genus" reg="Loxocauda">Loxocauda</tp:taxon-name-part><tp:taxon-name-part taxon-name-part-type="uncertainty-rank">cf.</tp:taxon-name-part><tp:taxon-name-part taxon-name-part-type="species" reg="orientalis">orientalis</tp:taxon-name-part></tp:taxon-name>: male (NIBRIV0000882314) <bold>A</bold><abbrev xmlns:xlink="http://www.w3.org/1999/xlink" xlink:title="Right valve" id="ABBRID0ECQAG" xlink:type="simple">RV</abbrev> external view <bold>B</bold><abbrev xmlns:xlink="http://www.w3.org/1999/xlink" xlink:title="Right valve" id="ABBRID0EIQAG" xlink:type="simple">RV</abbrev> internal view <bold>C</bold> muscular scar print <bold>D</bold> simple seta pore on external carapace.</p></caption><graphic xmlns:xlink="http://www.w3.org/1999/xlink" xlink:href="zookeys-1138-183_article-96201__-g012.jpg" position="float" orientation="portrait" xlink:type="simple" id="oo_791646.jpg"><uri content-type="original_file" xlink:type="simple">https://binary.pensoft.net/fig/791646</uri></graphic></fig><p>Other appendages same as in <italic><tp:taxon-name><tp:taxon-name-part taxon-name-part-type="genus" reg="Loxocauda">L.</tp:taxon-name-part><tp:taxon-name-part taxon-name-part-type="species" reg="orientalis">orientalis</tp:taxon-name-part></tp:taxon-name></italic> Schornikov, 2011</p><p>L ratios between segments as indicated below:</p><p><abbrev xmlns:xlink="http://www.w3.org/1999/xlink" xlink:title="Antennula" id="ABBRID0EFRAG" xlink:type="simple">A1</abbrev> Six-segmented. 2.4: 1.2: 1: 1.1: 1.4: 1.3.</p><p><abbrev xmlns:xlink="http://www.w3.org/1999/xlink" xlink:title="Antenna" id="ABBRID0ELRAG" xlink:type="simple">A2</abbrev> Four-segmented. 6.4: 2.9: 9.8: 1.</p><p><abbrev xmlns:xlink="http://www.w3.org/1999/xlink" xlink:title="Leg 5" id="ABBRID0ERRAG" xlink:type="simple">L5</abbrev> Four-segmented. 3.5: 1.9: 1: 1.2.</p><p><abbrev xmlns:xlink="http://www.w3.org/1999/xlink" xlink:title="Leg 6" id="ABBRID0EXRAG" xlink:type="simple">L6</abbrev> Four-segmented. 3.3: 2.4: 1: 1.3.</p><p><abbrev xmlns:xlink="http://www.w3.org/1999/xlink" xlink:title="Leg 7" id="ABBRID0E4RAG" xlink:type="simple">L7</abbrev> Four-segmented. 2.4: 1.9: 1: 1.2.</p><p><bold>Female.</bold> Larger than male (Fig. <xref ref-type="fig" rid="F13">13B</xref>). L ~ 459 µm, H ~ 267 µm. Shape and all other morphological features similar to male. <abbrev xmlns:xlink="http://www.w3.org/1999/xlink" xlink:title="Genital field" id="ABBRID0EJSAG" xlink:type="simple">GF</abbrev> illustrated in Fig. <xref ref-type="fig" rid="F11">11D</xref>. Basal plate sub-triangular. Ovary subquadrate. With three bare setae on antero-medial margin. All other appendages same as in male.</p><fig id="F13" position="float" orientation="portrait"><object-id xmlns:xlink="http://www.w3.org/1999/xlink" content-type="doi" xlink:type="simple">10.3897/zookeys.1138.96201.figure13</object-id><object-id xmlns:xlink="http://www.w3.org/1999/xlink" content-type="arpha" xlink:type="simple">F4C193D1-02A6-5275-BA71-5EAB104D2E05</object-id><label>Figure 13.</label><caption><p>Internal view of female carapace <bold>A</bold><italic><tp:taxon-name><tp:taxon-name-part taxon-name-part-type="genus" reg="Glacioloxoconcha">Glacioloxoconcha</tp:taxon-name-part><tp:taxon-name-part taxon-name-part-type="species" reg="jeongokensis">jeongokensis</tp:taxon-name-part></tp:taxon-name></italic> sp. nov. (NIBRIV0000882311 allotype) <bold>B</bold><tp:taxon-name><tp:taxon-name-part taxon-name-part-type="genus" reg="Loxocauda">Loxocauda</tp:taxon-name-part><tp:taxon-name-part taxon-name-part-type="uncertainty-rank">cf.</tp:taxon-name-part><tp:taxon-name-part taxon-name-part-type="species" reg="orientalis">orientalis</tp:taxon-name-part></tp:taxon-name> (NIBRIV0000882312) <bold>C</bold><italic><tp:taxon-name><tp:taxon-name-part taxon-name-part-type="genus" reg="Loxocauda">Loxocauda</tp:taxon-name-part><tp:taxon-name-part taxon-name-part-type="species" reg="orientalis">orientalis</tp:taxon-name-part></tp:taxon-name></italic> Schornikov, 2011 (MABIKCR0025820).</p></caption><graphic xmlns:xlink="http://www.w3.org/1999/xlink" xlink:href="zookeys-1138-183_article-96201__-g013.jpg" position="float" orientation="portrait" xlink:type="simple" id="oo_791647.jpg"><uri content-type="original_file" xlink:type="simple">https://binary.pensoft.net/fig/791647</uri></graphic></fig></tp:treatment-sec></tp:taxon-treatment>
